# Supplementary material for: Community awareness, perceptions, and management practices related to pre-eclampsia: An exploratory qualitative study in Mbale City, Eastern Uganda
Source: PLoS One. 2026 Mar 4;21(3):e0314674. doi: 10.1371/journal.pone.0314674 (PMC12959696; doi:10.1371/journal.pone.0314674)
Supplement: S1 Data — (CSV) [file pone.0314674.s001.csv]

Sex	Occupation	Tribe	Age	marital status	Have you ever heard of the term Preeclampsia	If yes, What do you understand by the term Preeclampsia?	Which people get it?	Who is more likely to get it? (risk factors)	How can you tell that a pregnant woman could be having preeclampsia?	what other things do people in the community think it is?	What would you do immediatelly if you found out that a pregnant woman has preeclampsia?	Are they're other people in the community who treat these kind of people?	What do they say they are treating?	What kind of treatment do they give?	How can PET be prevented?	What message would you like to put out to the community about Preeclampsia?	Have you heard of traditional medicines that are used to manage this disease?	If yes, which medicine have you heard?	Can you explain how this Medicine is used?
Female	Doctor	Itesot	26	single	Yes	High BP during pregnancy	Pregnant mothers	Preexisting hypertension	Headache Swollen feet High bp	N.a	Taken to the hospital	Yes	Pressure	Herbs	Exercise, managing your BP.	It kills	Yes	Not certain	No
Female	Catering	Muganda	28	Married	No	At times it's low pressure	Due to low fluids	Old age 56	Anxious people	Noisy places	Going to hospital	No	None	NA	Through reducing stress	Let them leave stress factors	Yes	Used soap, onions	By smearing
Female	Sells bogoya	Mugisu	39	single	Yes	The sister says she has that condition and was so sickly during that time , so she over stayed in the hospital	She thinks she was so sickly and got so worried and was not prepared for the pregnancy	Small bodied people/mothers but not so sure	Feels their heart over pump, and is so sickly	It's a disease	I would tell her to go to hospital	Yes the herbalists	Increased heart beat/ pressure/hyperyension	You drink the herb, it will heal you	Avoid worrying/ being stressed	They should do regular check up	Yes	Roots of plants that are pounded, dry ovacado	You drink in tea,
Female	Healthworker	Munyole	56	single	Yes	blood pressure in pregnancy	Pregnant mothers, it can also occur after delivery	Elderly pregnant mothers,first time mothers, pregnant mothers with history of high blood pressure	Very high blood pressure, proteins in urine, edema of the legs, generalized body swelling	Makiro, that a pregnant woman gets when her husband has sex with another woman	Send them to a health facility	It is not treated anywhere in the village but for some who go for antenatal care they are helped there	..	..	Monitoring the blood pressure	A woman who gets pregnant should start attending antenatal care	Yes	Herbs and soil	Some herbs and soil are added to water for the mother to bath
Female	Fashion designer	Itesot	28	single	Yes	It’s pressure in pregnancy	I don’t know	No	I don’t know	People don’t know about it	I don’t know	They don’t even know it	They don’t know anything about preeclampsia	I don’t know	I don’t know	Community should know the symptoms and how to prevent it	No	Non
Female	Food catering	Mugishu	27	Married	Yes	It's due to overthinking	Those pregnant	Obese	Over weight	Overthinking and stress	Advise ,take BP ..then take to hospital	Stems of plants	Bp	Liquid from plant leaves	Reduce on stress	Take BP,take medication early ,stop thinking too much	Yes	Leaves and stems of trees	Through taking orally
Female	Health information assistant	Karamojong	31	Married	Yes	Relates to high blood pressure during pregnancy or labour	Pregnant women	Diabetic mothers relates to high sugar levels	Can't know at a glance but may be with subsequent taking of vitals	Not sure	Mothers should be informed and how to manage the condition	Not aware			Avoid gaining to much weight during pregnancy	Continuous sensitization	No
Female	Health worker	Mugisu	52	Married	Yes	Mainly in pregnant women, they get nausea, loss of appetite,	Pregnant women	Pregnant women	Swollen legs	They think it is witchcraft	Refer them to a health facility	They will go to witch doctors but they don't heal	Witchcraft	Herbs	Pregnant women should attend antenatal early	Pregnant mothers should attend antenatal early to be helped	Yes	Herbs	They give them herbs to drink and smear on the legs
Female	Health worker	Itesot	50	Married	Yes	HBP associated with pregnancy and with edema	Pregnant women	Elderly mothers	Comes with complaints headache and swelling of legs	They do not know it	Depending on where I am,outside hospital refer her to health centre inside hospital I can educate her and give her appropriate drugs nifedipine and refer to oba dep	No	Not applicable	Not applicable	Attending antenatal clinic as early as possibe,avoiding dtr possible	Sensitize about dangers of preeclampsia	No	Not applicable	Not applicable
Female	Hair dresser	Mugisu	30	Married	Yes	That it’s pregnant women who get it	Pregnant women	Worries(sress)	Breathing faster, sweating all the time	They take herbal medicine from herbalists	I don’t know	Yes( herbalists )	Treating pressure, diabetes etc	Herbal medicine powder which you put in hot water, real name not known	I don’t know	The community should know about symptoms of preeclampsia	Yes	I don’t know the real name	You put the powder in hot water and drink
Female	Police officer	Mugisu	34	Married	No	N/A	No idea	No idea	No signs	Some people assume it's in the family line.	It depends on the type of pressure they're having, some they take herbs, some go to hospital especially wether it's because of stress or its adisease	Yes	high pressure	Local herbs that they cook and drink, with their own measures	Avoid stress and take enough drinks and have enough rest	They need to be sensitised how pressure comes and advise them to sick medical personel	Yes	Herbs	You cook and drink
Female	House wife	Mugwere	37	Married	No	Relates it with malaria	Pregnant mothers		No	Not aware		Yes traditional birth attendants,there are people in community who are typically known to treat pregnant mothers	Malaria	Not aware	Not sure	Provide awareness	No
Female	Health worker	Namisindua	55	Married	Yes	High blood pressure in pregnancy	Pregnant women	Pregnant women	Swollen body and feet , high blood pressure	Some think it is Witchcraft but most of them don't know it	Refer them to the hospital	Yes	Witchcraft	Herbs	Encouraging pregnant women to attend antenatal and also health workers sensitize the women	Encourage mothers to attend antenatal care	Yes	Herbs	They smoke it and some bath it
Female	Journalist	Gishu	27	Married	Yes		I don't know	I think any one can get it	I don't know	I dont know	I don't know	No			I dont know	Signs and symptoms and how it can be prevented	No		No
Female	Student	Mugisu	20	single	No	No	Women	Stress	No	I have never had anything	I go to the hospital	No	I don’t know		I don’t know	To know that preeclampsia is real	No
Female	Law administrator	Muhima	24	single	Yes	I think its caused by pressure,stress, and a new experience to the bod	Pregnant woman	Stress	Limb swelling, over sweating	Not that i know	I would advise them to go for counseling in hospitals or to counselors	Experienced mothersi	I honestly don't know	I hhave seen women yse herbs sit in them or take orally	Accept what you are going through, support from partners and family	People should be aware of it. Not just thinking women are using pregnancy as a way to get what they want	Yes	I don't know their names	Sitting in them to break bones and take orally
Female	Student, high school	Mugisu	21	single	No	No	It depends on age , but not sure of exact group but mostly very fat people	Very fat people	They complain of pain in the general body, feel weak	It's just maybe the effect of the pregnancy i	I tell her to go to the hospital	I have not heard of them	N/A	Not sure	Eating good food/ balanced diet	The community should be told about the control and prevention of the disease	Yes	I don't know what they use	No
Female	Student	Gishu	22	single	No		I dont know	I dont know	I don't know	I dont know	Take her to hospital	Never heard of them		I dont know	I dont know	The community needs to know about signs and symptoms and how to prevent it	No		No
Female	Business woman	Mugisu	27	single	No		People with diabetes whether pregnant or not	Pregnant women, oversised/fat people	The way they breath fast after moving a short distance	They think its just a disease	Give fast aid and control what they eat, also take them to the hospital to check	Not anyone i know of			Much exercise and balance the good they eat	To do exercises and avoid stress watch what they eat	No
Female	Teacher	Musoga	48	Spouse died	Yes		Pregnant mothers	Those that don't feed well, over working without rest,at times the conditions force like at work	Swollen legs blurred vision headache	Attribute oedema to twin pregnancy, at times if the husband has multiple sexual patners	Use local herbs to shower if husband has multiple sexual patners if it's twins u just begin preparing	Yes,	Massage the limbs,the abdomen if even the baby has a malpresantation they turn the baby	Herbs	Avoid stress and try to rest	Creating awareness	Yes	She just hears about the herbs	The one for showering u should use it very early in the morning. The one for taking smearing use it in the evening
Female	Cleaner	Mugishu	30	single	No	Headache	Stressed people	In thoughts, stressed	Much thoughts	Job factors , poverty	Advise not to worry	No	N/A	N/A	Stop any irrelevant medication	Take visits to Hospital,make exercise,eat healthy foods	Yes	No	N/
Female	Supermarket attendant	Mugisu	25	Cohabitting	Yes	High blood pressure in pregnancy that causes mothers to go for c/s	Pregnant woman	Stress, not eating well, not healthy	Swelling of the legs, fast breathing	I haven’t had about it	I go to hospital	No			Avoiding stress, eating well	To go to hospital incase of any symptoms of preeclampsia	No
Female	House wife	Munyoli	25	Married	Yes	It's pressure, swelling of legs	I think it's their bodies, or excitement of pregnancy	Not sure	Swelling of legs	Those deep in the villages think it's lack of excercise, or witchcraft or usual pressure.	Tell them to go the hospital if they care to be saved	Yes	Treating of swollen legs	Herbs for bathing, drinking etc	Sensitisation of the community since they are uneducated, and think it's normal	Starting taking folic acid , excercise so to have good blood circulation, go for antenatal visits, have a balanced diet	Yes	Herbs	Bathing and drinking
Female	Supermarket attendant	Gishu	27	single	No		Women of age 35 and above	I dont know	Swelling of legs, difficult in breathing	I dont know	Tell her to do some exercises	I dont know			Exercises,	The community should be sensitized	No		No
Female	Business woman	Mugwere	38	Married	Yes	Pregnant women he high pressure	Pregnant women	Woman who are stressed	Swollen legs	No		Herbal doctors		Herbs			Yes	Herbs	They drink it
Female	Administrator	Munyole	27	single	Yes	Relates it to general signs in pregnancy or disturbances		The obese pregnant mothers	Yes because u can see the swollen limb	Community finds it normal as related to pregnancy	Encourages her to go the hospital so as they see if it's normal or not specifically antenatal	Village health workers can help them,	Reduce the swollen limbs	Advise to go to hospital or avoid getting the. Edema	Feeding better and doing exercises	Create awareness	No	Not aware of any	No specific answer
Female	Hotel attendant	Mugishu	26	Married	Yes	Stress	Overthinking	Stressed people	In thoughts, swellings of body	It's most likely to be warmth in the uterus	Advise on reducing stress	No	N/A	N/A	Taking medication	Taking time off from stress	Yes	Stems of trees	Through boiling and taking the liquid
Female	Tailor	Mugisu	31	Married	No	O
Female	Peasant	Mutooro	23	single	Yes	High blood pressure in pregnant mothers	Pregnant mothers	Mothers who have had high blood pressure before, very fat pregnant women	Recurrent headache,swollen legs, heart beating faster		advise them to go to the nearest facility, change first to less fats, do exercise	Yes	Pressure	Liquid concoctions	Attending antenatal doing exercises		Yes	Herbs	They drink them
Female	House wife	Mugisu	19	single	Yes	Relates it to maternal depression	Pregnant mothers	Those that are overweight	Yes because I can see the swollen limbs	They relate it to stress and twin pregnancy	Advise her to go to the hospital	Yes, traditional birth attendants	Curses attributed to pregnancy	Herbs for showering and drinking	Avoid stress	Create awareness and also stop the Tba	Yes	Herbs not sure which one exactly	Just showering and drinking
Female	Cleaner	Mugishu	28	Married	No	Not sure	Obese	Overweight	Overthinking,stress	Doesn't know	Advise on relief to stress	Yes	Not sure	Not sure	Use tablets	Taking medication, visiting ANC	No	No	N/A
Female	Salon			Married	No
Female	Selling clothes	Gishu	41	Married	Yes	Relates it with high blood pressure	Pregnant mothers especially those of old age 35 and above	Those with known high blood pressure	If they have edema of the feet yes if not can't tell	Relates it with twin pregnancy especially those with edema	Advise her to go to hospital not private clinics but the main hospital	Yes, not trained health workers	Local beliefs like malpresantation or witch craft	Herbal medicine	Teach them like health education especially feeding,	Create awareness	Yes	Herbal medicine	Use the medicine very early in the morning or take two times a day
Female	Business	Mugisu	43	single	No
Female	Salon	Mugisu	36	Married	No
Female	Food business		Muganda	Married	No
Female	Saloon	Gishu	32	Married	Yes		Not selective ,whether fat and thin get pressure,young or old	Stressed pregnant women,people with little blood in pregnancy,poor feeding	Generalised body weakness,poor vision,heart beat at a first rate,headache ,generalized bodyswelling	They are not aware	Avoiding stress,avoiding fatty foods					Do not rush for things, see some things like have not seen most especially those that stress you	Yes	I don't know the exact medicine but have heard people talk about it.	I don't know
Female	Business	Mugisu	50	Devorced	No
Female	Roadside vendour	Mutenso	26	Married	No	Not well versed	Infected with HIV	Malnutrition	Swollen legs	Some say say it causes cancers	Have good feeling,take her to hospital	No	Not sure		Using medication	Feed all pregnant women well , encourage excercise ,ANC care	No	Not well	N/A
Female	Teacher	Gishu	54	Married	Yes	Relates it to big baby during pregnancy there is to much weight that is put on the lower limbs	Pregnant mothers	Known hypertension can get edema, not eating fruits	Not able to see and know unless if they go to hospital	Poor feeding, some times twin pregnancy	Advised to see health workers to find out the real problem	Yes, they would go to her every Saturday collect different herbs boil it then she supplies	"gishu call it endwasi"	Herbs	Advised to always go the hospital early	If they have any complications go for check ups not to go the tbas because this can cause complications	Yes	Herbal remedies	Use the medicine for a week have a refill every week
Female	Cooka	Mugisu	40	Married	Yes	High blood pressure	She developed the high pressure when she was pregnant with twins		She had swollen legs			Health centre treatment	High blood pressure	Drugs			No
Female	Farmer	Gishu	35	Married	Yes	Relates it to dehydration	Pregnant mothers and those on family planning	Obese pregnant women	If I see swollen feet	Some say it's anemia others think it's witch craft	Advise her to go to hospital	Yes	Says they can treat the normal pregnancy but not the ones with complications	Herbal medicine	Create awareness	Advise her to the hospital immediately	Yes	Herbal remedies	Just to shower very early in the morning
Female	Student	Mugishu	19	single	No	Not aware	Old and stressed	Obese ,old age	Over sweating, increased heart beat	Not well versed	Sit ,relax and take to hospital	Yes	Bp	Herbal medicine	Counseling	Be stress relieved,stress free	No	N/A	N/A
Female	Student	Mugishu	19	single	No	Not aware	Old and stressed	Obese ,old age	Over sweating, increased heart beat	Not well versed	Sit ,relax and take to hospital	Yes	Bp	Herbal medicine	Counseling	Be stress relieved,stress free	No	N/A	N/A
Female	Student	Mugishu	19	single	No	Not aware	Old and stressed	Obese ,old age	Over sweating, increased heart beat	Not well versed	Sit ,relax and take to hospital	Yes	Bp	Herbal medicine	Counseling	Be stress relieved,stress free	No	N/A	N/A
Female	Nurse	Gishu	24	single	Yes	Pre eclampsia	Pregnant mothers	Known hypertension	Having edema of the feet	Those with edema are related to have a boy child	Advise her to do regular exercise, limit salt intake, avoid stressers	Yes tbas	Witchcraft	Herbal medicine	Mothers to avoid stressers	Not to go to the tbas	Yes	Herbal medicine	Just to take and swallow
Female	Sale clothes	Mugisu	42	Married	No	N/A	Those who are pregnant and are going to produce twins	Those who are idle and sit in one place,	Increased heart beat , become very fat get headache high temperature	It's a sign that they are going to produce twins	Advise then to go to the hospital	Go to clinic and buy tablets especially if you don't have money	You tell the health worker that it is pressure	Tablets	Avoiding eating some foods eg rice, fatty meat and rice/ posho	Go to the hospital early as you get pregnant, stay close to the hospital when nearing birth	Yes	Some plants	No
Female	Business woman	Mugisu	28	Married	No	It’s pressure in pregnancy	I don’t know	I don’t know	I don’t know		Go to hospital	Yes	Pressure	Herbal medicine that I don’t know the name	I don’t know	To go to hospital when they get pressure in pregnancy	Yes	I don’t know the real name	It’s liquid, it’s drug
Female	Business for clothes	Mugisu	24	Married	No
Female	District education officer	Mugisu	56	Married	Yes	Something that affects women above a certain age	Yesi don't know		I don't know			I haven't heard about any			I don't know how because i haven't seen anyone with it	To go to hospital for checking	No
Female	Student	Muganda	19	single	Yes	Poor feeding,stress leads to headache, poor antenatal		Young mothers for example 14-19 years	No	Bad poor groups, being indisciplined	Having a balanced diet, going for antenatal	Yes,	Witchcraft	Herbal remedies	Advising mothers to go to hospital early	Pregnant mothers should seek early medical care	Yes	Not sure just hears herbal medicine	In most cases they just shower
Female	Business woman	Gishu	37	Married	Yes	Pressure	Stressed people	Excessive stress	No,because they first checked her.	Common in the community	Take to the main hospital	Don't know			Don't know	Let all pregnant women do all their antenatal visits	No
Female	Supermarket attendant	Muganda	22	single	Yes	Pressure in pregnancy	I don’t know	I don’t know	Leg swelling, and sweating	I don’t know	I don’t know	I don’t know			I don’t know	To know the symptoms of preeclampsia	No
Female	Supermarket attendant	Gishu	25	single	Yes	Pressure in pregnant women	Women	Everyone	Swollen legs	I have no idea	Tell her to go to hospital	No		I don't know	Avoid stress	People should be advised to go for regular screening	No		No
Female	House wife	Mugishu	32	Married	No	It's dangerous can cause death	Overweight and obese	Pregnant women	Feeling sick	It's due to stress and eating of fats, poor feeding	Advise her to go hospital	No	Not sure	Not sure	Educating them , advise for good diet and exercise	Always attend hospital and antenatal care early	Yes	Herbal medicine	Take orally
Female	Business woman	Gishu	37	Married											Avoid overthinking	Should avoid over thinking	No	No	No
Female	Data consultant	Alur	26	single	Yes	Give birth to a big baby, or give birth to twins	Pregnant mothers	Those who are lazy during pregnancy	Yes, u can see the swollen body	Diabetes, big baby	Advise her to do minor exercises like moving	No	Witch craft	Herbal medicine	Early detection by the health workers	Mothers should stop visiting clinics	Yes	Herbal medicine	Take very early in the morning or cook and swallow ,just rubbing it without showering
Female	Business	Muganda	32	Married	Yes	Pressure due to pregnancy	Women	All women	Headache, palpitations	I don't know	Tell her go to hospital	No			I dont know		No		No
Female	Teacher	Mugisu	40	Married	Yes	That it affects	That it affects pregnant women	Pregnant women	The one I saw had headache, swelling of legs and failure to see	They say witch craft	Transfer her to hospital	Herbalists	Witch craft	Smear with herbs	I don't know	To ho to hospital the next time they see a person like the one we had	Yes	Herbs	They smeared it on her
Female	Boutique lady	MUSOGA	26	single	Yes	It’s high blood pressure	All people	Women	Dizziness, leg swelling, increased heart beats	They go to hospital	I go to hospital	Yes	Pressure	Liquid herbal medicine	I can’t prevent it	They should know that they have to go to hospital	Yes	I don’t know the real name	It’s drunk
Female	Unemployed	Mugisu	42	Married	No
Female	Business	Mugisu	22	Married	No
Female	Teacher	Mugisu	28	Married	Yes	its just high blood pressure	Aging people, pregnat mothers and those stressed	Aging people, pregnat mothers	Breathing is bad,abnormal increase in size	None may be because they don't know about it	Tell her to go for check up in the hospital	None coz the disease can only be treated at the hospital			Getting treatment		Yes	I don't know because i dont believe they work
Female	Peasant	Mugisu	38	Married	Yes	Can’t define	No	No idea	No idea	No idea	Seeks medical care
Female	Business	Gishu	62	Widow	Yes		Pregnant women above 5 months								Avoid overthinking	Young girls with first pregnancy should visit antenatal as early as 2 months such that health workers can know what to do early enough	No	No	No
Female	Business	Mugisu	27	Married	Yes	High pressure			Her friend was badly off, the doctor suggested they remover her baby before time..she had swollen body, headache p								No
Female	House wife	Mugishu	26	Married	Yes	Stress factors	Pregnant women	Not sure	Swollen legs	Not sure	Nothing to do	No	Not sure		Doing exercises	Nothing at all	No	Not sure	N/A
Female	Supermarket attendant	Mugisu	22	Cohabitting	Yes	That you have to be operated because of pressure before you give birth	Stressed people especially ladies	Being mistreated	Over sweating, too much headache	They don’t know it	To go to hospital	No			Counseling and guidance	Symptoms and management	No
Female	Business	Mugwere	50	Married	Yes	High pressure in pregnancy			My daughter was swollen all over her body
Female	Business woman	Mugisu	32	Married	No	I don’t know	I don’t know	I don’t know	I don’t know	I don’t know	I don’t know	I don’t know			Not sure	To know about preeclampsia	No
Female	Saloon woman	Gishu	52	Married	Yes	High blood pressure during pregnancy	Those going through relationship stress	Stressed people	Swelling of legs		Visit the hospital immediately	Fukanga	High blood pressure	Tea leaves	Avoid over thinking	Avoid things that stress	Yes	Fukanga tea	Taken in the morning and evening before meals.
Female	Mobile money attendant	Gishu	27	Cohabitting	No					They think if you have pressure and pregnant they have to operate you	I advise to be going to the hospital regularly	Herbalists	Pressure	Biva herbs	Advise people to eat well and avoid stress	They should take their lives and know their status about the disease	Yes	Herbalists	They give herbs for drinking
Female	Unemployment	Mugisu	18	single	No	I don’t know	I don’t know	I don’t know	I don’t know	I don’t know	I don’t know	I don’t know			I don’t know	To know about preeclampsia	No
Female	Business woman	Mugishu	36	Married	Yes	Stressed	Pregnant women	Pregnant women	Not sure	Breathe changes	Take to hospital	Yes	Bp	Tabs small ones	Taking enough water	Go and check for bp, get to do exercise	No	Not sure	Not sure
Female	Self employed	Munyankole	38	Married	Yes	Pressure in pregant women that goes away after delivery	Pregnant women	I don't know	Headache, swelling of legs	I dont know	Take her to hospital	No			I don't know	Prevention of the disease, plus the signs and symptoms of the disease	No		No
Female	Mobile money attendant	Mugisu	26	single	No	I don't know because i have not heard about it	I have no knowledge about it	I don't know	I don't know	They even don't know about the disease	May be take them to the health centre	None i know of	I don't know		By going tao hospital	To go to hospital	No
Female	Business	Gishu	30	Married	Yes	Pressure in pregnancy	People who leave a sedentile life style	Sedentile lifestyle , eating fatty foods	Palpitations, swelling of legs	I don't know	Tell her to go to hospital	I don't know			Avoid stress, and fatty foods, do exercises	Educate them about the disease	No		No
Female	House wife	Mugwere	54	Married	Yes	It causes abortion	Those not attending ANC	Obese people	Checking b.p	Not sure	Taking them to hospital	No	Not sure	Not sure	Taking advise from hospital	Go to hospital for check up	No	N/A	N/A
Female	Student	Mugisu	23	single	Yes	It's a condition that comes automatically during pregnancy	It's just random	Anyone who gets pregnant	Swelling of legs ie develop edema towards delivery, high breathing rate	People think it's witchcraft and others don't know completely	I will health educate that mother	Yes, the herbalists as they believe modern medicine doesn't work or go to diviners especially Local people	They say that they are ancestral conditions depending on the signs that they tell the diviners or traditional healer	Local medicine eg cooked plants	Health workers should health educate them	If I don't know how to handle that disease, I will tell them to rush to the health center for her safety and the baby	Yes	Plants eg bidens pilosa	Cook and drink
Female	Business producing maize flour	Gishu	33	Married	Yes	It's related to having swollen feet	Pregnant mothers	Young mothers 14_18 and old ones 35	If someone has swollen feet I think there pressure is also high and at times if pressure is high also they get headache	Being anaemic, nearing labour, sitting in one place	I advise them to go to the main hospital immediately	Yes	Witch craft	Herbal remedies they also rub there stomach and feet	By avoiding being lazy during pregnancy do some simple exercises	Health workers should create more awareness	Yes	Not specific but they use herbs	Told to shower in the morning
Female	Sell jewelry	Gishu	25	Married	Yes	Relates it to a stage in pregnancy	Pregnant mothers	Those who sit in one position get edema, long distance travelers those with known HTN	yes if	Witch craft, twin pregnancy and baby boys	Do exercises	Yes	Witchcraft	Herbal medicine	Early detection	Health workers should health educate mothers because even here at main they just look at them and say nothing	Yes	"mubwa" oil to massage	Just massaging it at least twice a day on both abdomen and feet
